# Supplementary material for: The Monocytes That Repopulate in Mice After Cyclophosphamide Treatment Acquire a Neutrophil Precursor Gene Signature and Immunosuppressive Activity
Source: Front Immunol. 2021 Jan 25;11:594540. doi: 10.3389/fimmu.2020.594540 (PMC7868404; doi:10.3389/fimmu.2020.594540)
Supplement: Supplementary file 3 [file Table_1.xlsx]

## Sheet: Neutrophil_progenitor_cells_sig
	p_val	avg_logFC	pct.1	pct.2	p_val_adj
Ngp	0.97167	3.50685	0.179	0.191	1
S100a9	0.0382192	3.46971	0.357	0.206	1
S100a8	0.0670227	3.18919	0.571	0.559	1
Klk14	0.837878	2.78007	0.321	0.353	1
Stmn1	2.99e-14	2.65328	1	0.471	7.17e-10
Camp	0.84402	2.47713	0.107	0.118	1
Mpo	0.000733764	2.36178	0.786	0.588	1
Rrm2	1.6e-11	2.21966	0.893	0.412	3.84e-07
Fcnb	9.69e-07	2.14798	0.75	0.441	0.0232042
Tubb5	5.48e-11	2.11932	1	1	1.31e-06
Prtn3	8.98e-09	2.1105	0.893	0.382	0.000215089
Hist1h2ao	4.59e-09	2.07932	0.964	0.574	0.000109894
Tuba1b	1.07e-10	2.0293	0.964	0.794	2.56e-06
Hmgn2	2.32e-12	1.94682	1	0.779	5.55e-08
Amn1	0.415997	1.88408	0.143	0.088	1
Elane	7.87e-07	1.8737	0.786	0.456	0.0188603
Lsm3	2.39e-07	1.80425	0.821	0.265	0.00573149
Lcn2	0.00141268	1.79894	0.357	0.103	1
Cks1b	3.75e-13	1.79274	0.821	0.132	8.99e-09
Prpf31	0.00400521	1.71113	0.429	0.191	1
Asf1b	9.01e-10	1.66279	0.821	0.309	2.16e-05
Ube2c	6.69e-07	1.65242	0.75	0.353	0.0160308
Polr2b	5.49e-05	1.64723	0.643	0.279	1
Mif	0.00013649	1.63029	0.643	0.235	1
Actr1a	0.00557507	1.61152	0.536	0.294	1
Pigr	0.698049	1.59533	0.393	0.353	1
Ltf	0.41225	1.55171	0.179	0.118	1
Tagln2	3.95e-08	1.54664	0.893	0.559	0.000945939
Prc1	1.9e-08	1.4953	0.786	0.324	0.000455803
Sra1	0.0119553	1.4938	0.679	0.382	1
Birc5	6.82e-12	1.46903	0.964	0.471	1.63e-07
Ass1	6.71e-08	1.46014	0.714	0.221	0.00160834
Hmgb2	6.42e-11	1.45926	1	0.926	1.54e-06
Plp2	2.34e-05	1.43447	0.821	0.647	0.559695
Gpcpd1	0.996453	1.42652	0.429	0.441	1
Ccnb1	2.88e-06	1.40733	0.607	0.221	0.0689123
Ctsg	3.23e-07	1.39967	0.571	0.103	0.00773551
2700094K13Rik	8.35e-09	1.39879	0.857	0.294	0.000200015
Tuba4a	1.85e-06	1.37371	0.857	0.515	0.0442833
Cenpa	6.98e-06	1.361	0.714	0.338	0.167213
Pcna	4.47e-05	1.33239	0.821	0.574	1
Nkg7	0.227253	1.33042	0.25	0.162	1
Gm14005	0.000122176	1.32951	0.929	0.794	1
Hba-a1	0.0404842	1.327	0.107	0.015	1
2810417H13Rik	2.09e-13	1.30851	1	0.456	5.01e-09
Hmgb1	2.07e-10	1.29188	1	1	4.97e-06
Ms4a3	6.88e-07	1.29177	0.536	0.088	0.0164888
1700037H04Rik	0.00138519	1.28458	0.357	0.088	1
Pwp2	0.37608	1.2741	0.107	0.059	1
Tpra1	0.0600961	1.27075	0.429	0.25	1
Cks2	1.97e-05	1.26969	0.821	0.412	0.472239
Ptma	3.96e-11	1.26156	1	0.985	9.48e-07
Hal	0.241229	1.25368	0.107	0.044	1
Dpy30	8.58e-06	1.24278	0.679	0.25	0.205505
Nusap1	4.4e-06	1.24049	0.679	0.309	0.105299
Cdc45	0.0001083	1.2308	0.464	0.147	1
Mrpl54	0.00162345	1.22375	0.714	0.368	1
Mcm3	3.32e-07	1.22373	0.75	0.324	0.00796061
Exosc8	5.24e-07	1.21713	0.714	0.279	0.0125478
Rpl10a	0.000261224	1.21374	0.929	0.853	1
Brd8	1.45e-05	1.21365	0.929	0.647	0.34833
Kif23	2.91e-10	1.20604	0.75	0.162	6.98e-06
Mrpl23	0.000855539	1.20554	0.536	0.235	1
Pigp	0.00236033	1.19801	0.25	0.044	1
Stard3nl	0.090334	1.19234	0.714	0.588	1
Gmnn	2.89e-10	1.18825	0.821	0.191	6.93e-06
Rrm1	9.82e-10	1.18255	0.786	0.235	2.35e-05
H2afv	7.31e-08	1.18001	0.857	0.294	0.00175176
Pmf1	1.07e-08	1.17006	0.786	0.235	0.000255467
Tipin	1.85e-05	1.16781	0.571	0.176	0.444004
Atpif1	2.48e-07	1.16696	0.929	0.382	0.00593214
Zfp386	0.0153278	1.15554	0.429	0.235	1
Cdkn3	1.62e-07	1.14963	0.5	0.059	0.0038828
Park7	0.00515628	1.14718	0.821	0.559	1
Abhd11	0.0100834	1.14643	0.393	0.162	1
Ezh2	3.45e-07	1.14304	0.786	0.382	0.00826775
Rbbp7	6.37e-11	1.13705	0.929	0.265	1.53e-06
Nop56	0.000433432	1.13304	0.679	0.382	1
Tuba1c	1.28e-08	1.13194	0.964	0.5	0.000305685
Cdv3	1.07e-06	1.12156	0.964	0.765	0.0256545
Cdc20	9.38e-07	1.11834	0.571	0.132	0.0224731
Rhno1	0.000854655	1.10722	0.607	0.294	1
2020-03-02	0.903194	1.10662	0.107	0.103	1
Spc24	1.97e-08	1.09479	1	0.985	0.000472888
Mfsd5	0.746565	1.09414	0.607	0.559	1
Maz	1.39e-06	1.08758	0.786	0.25	0.0331996
Hmgn5	1.13e-07	1.08562	0.571	0.088	0.00270393
Puf60	0.000386752	1.08561	0.786	0.544	1
Igfbp4	4.08e-05	1.07963	0.321	0.029	0.978246
Snx3	8.82e-05	1.07956	0.893	0.529	1
Anapc5	3.63e-08	1.07157	0.893	0.5	0.000868638
1110001J03Rik	0.000278208	1.06415	0.571	0.206	1
Mcm7	4.74e-07	1.06229	0.714	0.324	0.0113646
Hist1h4d	8.5e-05	1.04392	0.607	0.221	1
Cbx3	8.44e-09	1.04167	1	0.985	0.000202272
Ldha	0.000515433	1.0416	0.786	0.632	1
Mthfsd	0.218863	1.03886	0.107	0.044	1
Aurkb	3.79e-05	1.03845	0.643	0.309	0.907733
Lgals1	2.25e-07	1.03744	1	0.75	0.00539543
Dek	3.82e-09	1.03077	1	0.853	9.16e-05
Uqcc2	0.0217315	1.02649	0.571	0.309	1
Ncapg	9.52e-08	1.02407	0.571	0.103	0.00228009
Sf3a3	3.11e-05	1.02358	0.714	0.279	0.744906
Prdx4	5.77e-06	1.02034	0.643	0.221	0.138187
Polr2j	0.105698	1.01824	0.5	0.324	1
Mcm6	7.98e-07	1.01401	0.714	0.279	0.0191218
H2afx	3.05e-07	1.01019	0.679	0.221	0.00729969
Coq5	0.000179727	1.00584	0.321	0.044	1
Hsp90aa1	0.000502169	1.00184	1	0.868	1
Pgk1	0.000272772	1.0007	0.786	0.559	1
Banf1	0.000193901	0.999609	0.893	0.515	1
S100a10	6.23e-05	0.997412	0.857	0.765	1
Lemd2	0.247828	0.994955	0.143	0.074	1
Hn1l	5.28e-07	0.991551	0.679	0.191	0.0126558
Eme1	0.0589084	0.988348	0.179	0.059	1
Haus7	0.00253994	0.98719	0.214	0.029	1
Sap25	0.0684293	0.987162	0.429	0.235	1
Gys1	0.0327053	0.984518	0.179	0.044	1
Ppil2	0.00505171	0.980811	0.607	0.397	1
Rbmxl1	5.51e-07	0.980494	0.714	0.265	0.0131965
Hps1	0.0916224	0.977002	0.286	0.147	1
Bub1b	1.88e-07	0.975875	0.679	0.206	0.00451439
Rqcd1	7.39e-05	0.972408	0.857	0.588	1
Spc25	8.92e-06	0.97191	0.5	0.132	0.213581
Uhrf1	2.61e-10	0.971291	0.821	0.25	6.25e-06
Upf3a	0.0551733	0.969641	0.321	0.147	1
Calr	0.00234475	0.968186	0.821	0.574	1
Kif22	4.86e-08	0.965174	0.643	0.147	0.0011635
Kif11	1.64e-05	0.964243	0.786	0.574	0.392357
Sfswap	0.162787	0.958613	0.357	0.235	1
Lta4h	5.08e-07	0.954936	0.786	0.353	0.0121676
Anxa1	0.00101856	0.951713	1	0.897	1
Mcm4	1.65e-06	0.946052	0.786	0.397	0.0396144
Cir1	0.0117037	0.944298	0.607	0.338	1
Ndor1	0.56342	0.942617	0.179	0.132	1
Fignl1	1.51e-06	0.934924	0.643	0.25	0.0362068
Ppia	1.86e-06	0.932823	1	0.971	0.0445928
Kcnab2	0.000315702	0.932536	0.571	0.25	1
Cd24a	2.9e-06	0.930951	0.607	0.176	0.0694292
Eed	0.00322525	0.929104	0.536	0.265	1
Cfp	6.67e-06	0.928555	0.929	0.632	0.159868
Suv39h1	7.83e-07	0.925338	0.643	0.176	0.0187541
Mgst2	5.32e-08	0.921774	0.464	0.029	0.00127498
Cd9	1.04e-05	0.919476	0.464	0.088	0.249308
Smc4	8.45e-09	0.919133	0.964	0.618	0.000202444
Kctd18	0.233602	0.918422	0.107	0.044	1
Cenpl	7.59e-07	0.915815	0.607	0.147	0.018181
Plk1	7.53e-06	0.914504	0.464	0.088	0.180449
Cdkn2d	0.000761537	0.910262	0.75	0.426	1
Smim4	0.0683413	0.90075	0.393	0.206	1
Tomm22	0.00307731	0.89464	0.786	0.471	1
Men1	0.000165305	0.893844	0.25	0.015	1
Nasp	1.02e-06	0.890063	0.643	0.221	0.0245493
Elp3	0.00880163	0.889204	0.179	0.029	1
Prelid1	7.6e-05	0.882042	0.929	0.662	1
Fdps	2.17e-05	0.882011	0.464	0.103	0.518919
Chmp2a	0.0337095	0.881909	0.821	0.676	1
Neil3	1.62e-11	0.881868	0.75	0.103	3.89e-07
Rnps1	0.0332715	0.880733	0.571	0.426	1
Tmem134	0.0767136	0.880707	0.643	0.515	1
Mki67	1.03e-08	0.880011	0.929	0.588	0.000245731
Anp32b	2.97e-06	0.878194	0.929	0.618	0.0711047
Mad2l1	1.32e-08	0.877992	0.714	0.162	0.000316797
Psmd14	5.39e-06	0.877057	0.786	0.368	0.129106
Serpinb1a	9.84e-05	0.87701	0.607	0.25	1
Ccnb2	1.44e-06	0.876507	0.607	0.162	0.0345692
Lsm5	2.32e-08	0.875704	0.714	0.162	0.000556387
Thoc7	9.29e-09	0.875412	0.857	0.353	0.000222493
Rpa1	0.00061154	0.871596	0.571	0.309	1
Hist1h2ae	4.78e-07	0.871498	0.643	0.162	0.011443
Spcs3	0.000150632	0.868507	0.857	0.676	1
Naa10	1.15e-06	0.86574	0.607	0.147	0.0275143
Gatm	5.03e-06	0.86085	0.429	0.059	0.120377
Hnrnpa1	2.36e-06	0.860449	0.821	0.309	0.0565695
Incenp	2.58e-09	0.855751	0.821	0.206	6.19e-05
Smarca2	0.236086	0.855047	0.429	0.309	1
Klrb1f	0.000133908	0.84984	0.607	0.25	1
Gpi1	0.000460741	0.846789	0.964	0.941	1
Supt16	6.44e-08	0.845349	1	0.882	0.00154194
Cpsf1	0.0380061	0.843526	0.357	0.176	1
Tk1	2.62e-10	0.842813	0.714	0.118	6.27e-06
Srsf3	0.000541506	0.841226	0.929	0.75	1
Ap3s1	1.89e-07	0.839844	0.821	0.294	0.00451899
Erh	4.52e-06	0.839432	0.821	0.382	0.10834
Cdca8	5.23e-10	0.836853	0.786	0.191	1.25e-05
Tacc3	1.93e-12	0.836228	0.857	0.147	4.62e-08
H2afy	1.3e-06	0.833325	1	0.985	0.0310351
Pgp	8.46e-05	0.832259	0.429	0.074	1
Ran	3.45e-07	0.830903	0.929	0.559	0.00827332
Cdca3	1.12e-09	0.830147	0.75	0.147	2.69e-05
Ddx39b	3.54e-05	0.829812	0.929	0.559	0.847365
Ints4	1.22e-05	0.82664	0.679	0.294	0.292525
Shcbp1	8.43e-07	0.822997	0.571	0.132	0.0202001
Aaas	2.06e-06	0.821609	0.464	0.074	0.0494568
Erp29	0.0205898	0.820636	0.893	0.691	1
Rfc4	0.000273167	0.819381	0.429	0.118	1
Abcf1	0.000334988	0.818092	0.75	0.456	1
Kpna2	4.44e-05	0.817483	0.929	0.706	1
Txndc5	5.26e-09	0.817097	0.714	0.132	0.000126034
Hist2h2aa1	0.000136486	0.816622	0.929	0.647	1
Haus4	1.6e-06	0.815767	0.607	0.162	0.0382214
Rab5a	0.000686921	0.815258	0.643	0.338	1
Mdm4	3.62e-05	0.812151	0.464	0.088	0.867246
Ftsj1	0.0306538	0.809329	0.643	0.412	1
Arl6ip1	6.04e-05	0.809178	1	0.765	1
Clpp	6.36e-06	0.808205	0.429	0.059	0.152347
Cryl1	0.000315607	0.80802	0.464	0.132	1
Rexo2	2.54e-06	0.807347	0.714	0.25	0.0608027
Exosc9	0.00247371	0.807078	0.5	0.235	1
Cdk1	7.63e-10	0.806205	0.75	0.176	1.83e-05
Cnpy4	5.77e-05	0.806178	0.5	0.132	1
Myef2	1.14e-06	0.806129	0.75	0.206	0.0273066
Ss18	0.00267058	0.804112	0.571	0.309	1
Mrpl24	0.0254686	0.802936	0.714	0.471	1
Slc35a1	0.990555	0.801131	0.179	0.191	1
Tfdp1	5.33e-06	0.800954	0.714	0.265	0.127781
Top2a	4.73e-10	0.800786	0.964	0.603	1.13e-05
Hsp90ab1	2.99e-06	0.800402	1	0.971	0.0717406
Rad51d	0.0877721	0.797909	0.536	0.338	1
Cdca5	8.35e-08	0.794696	0.571	0.088	0.00200003
Larp7	0.00192727	0.79356	0.536	0.235	1
Rars	4.54e-05	0.79304	0.429	0.088	1
Fbxo5	5.44e-08	0.789654	0.714	0.206	0.00130233
Racgap1	1.63e-07	0.789568	0.821	0.397	0.00389726
Dnajc24	0.581286	0.78765	0.179	0.132	1
Slbp	1.94e-06	0.786859	0.821	0.397	0.0465799
Snhg5	0.000130005	0.782548	0.679	0.309	1
Cltc	0.00174936	0.781887	0.964	0.75	1
Atad2	4.77e-06	0.780203	0.964	0.941	0.114219
Mcm5	7.08e-06	0.778777	0.786	0.397	0.169482
Ndufb9	4.19e-07	0.778287	0.857	0.279	0.0100464
Mdh2	0.000151469	0.777768	0.929	0.603	1
Prps1	1.55e-06	0.776838	0.393	0.029	0.0371741
Nsmce1	0.00020593	0.776277	0.464	0.132	1
Rsrc2	0.0133781	0.774608	0.643	0.471	1
Mt1	6.04e-05	0.772357	0.393	0.074	1
Cdca2	3.76e-08	0.770055	0.571	0.088	0.000900803
Klhl6	0.00251488	0.7678	0.5	0.279	1
Snrpd1	1.53e-05	0.767429	0.786	0.368	0.367128
Tfec	7.14e-06	0.767265	0.607	0.176	0.171103
Itpripl1	0.000570531	0.764391	0.964	0.838	1
Tmem97	0.0156424	0.764017	0.286	0.103	1
Pbk	8.27e-07	0.762549	0.571	0.147	0.0198058
Cep57	2.13e-07	0.759479	0.714	0.235	0.00511193
Fam210a	0.192094	0.759124	0.179	0.088	1
Ap1m1	5.33e-06	0.755063	0.821	0.382	0.12761
5730408K05Rik	0.00665662	0.754093	0.393	0.147	1
Tmx2	3.29e-05	0.752884	0.536	0.147	0.789136
Tmem263	5.12e-06	0.752639	0.786	0.471	0.122621
Vdac3	7.37e-05	0.75124	0.821	0.529	1
Kctd20	0.00157945	0.750862	0.643	0.382	1
Hmga1-rs1	2.37e-07	0.746633	0.75	0.279	0.00566937
Nudt21	4.35e-07	0.746518	0.75	0.221	0.0104274
Gm6793	0.000907655	0.746263	0.857	0.544	1
Nucb2	0.00109759	0.739871	0.5	0.162	1
Nxt1	4.15e-09	0.737402	0.714	0.118	9.94e-05
Toe1	3.38e-06	0.736072	0.536	0.118	0.0808682
Msra	0.00794533	0.735964	0.393	0.176	1
Cops3	3.09e-06	0.73476	0.643	0.176	0.0739682
Dnajc9	5.78e-07	0.733137	0.571	0.118	0.0138498
Eif2a	0.00857868	0.732072	0.571	0.294	1
1500012F01Rik	9.33e-05	0.73161	0.714	0.324	1
Tnfrsf26	0.0656132	0.727081	0.179	0.059	1
Abhd17c	0.000229959	0.723148	0.607	0.206	1
Atp5o	0.000996394	0.720172	0.929	0.735	1
Cox5a	0.00112462	0.719053	0.857	0.632	1
Dhrs7	0.186809	0.71864	0.643	0.471	1
Ncapd2	3.9e-11	0.717896	0.714	0.088	9.33e-07
Alas1	0.000272826	0.717354	0.75	0.426	1
Wdr62	0.00731408	0.714357	0.357	0.132	1
Ap1s1	8.96e-05	0.711983	0.5	0.147	1
Kif15	4.5e-11	0.711083	0.786	0.147	1.08e-06
Tcp1	3.71e-05	0.70982	0.714	0.397	0.888663
Ccdc77	0.00769534	0.709566	0.393	0.176	1
Atp5b	0.000181665	0.706969	0.929	0.809	1
H2afz	5.11e-05	0.706271	1	1	1
1190002F15Rik	2.95e-09	0.704238	0.607	0.059	7.08e-05
Pxylp1	3.16e-06	0.703306	0.607	0.191	0.075753
Nuf2	1.45e-06	0.701338	0.536	0.103	0.0348312
Myo1g	0.111955	0.699975	0.821	0.75	1
Lbr	0.000303598	0.699087	0.964	0.897	1
Actl6a	1.39e-05	0.698703	0.786	0.353	0.333907
Tmed3	0.00273028	0.696205	0.643	0.412	1
Tcf19	6.18e-07	0.695065	0.607	0.132	0.0147978
Tax1bp1	0.000190359	0.694975	0.893	0.735	1
Hat1	8.5e-06	0.6948	0.786	0.265	0.203619
Hn1	0.00161441	0.694154	0.821	0.735	1
Tmem223	0.334148	0.692881	0.393	0.294	1
Cdc6	1.64e-05	0.690177	0.5	0.118	0.39403
Ilf3	1.61e-07	0.689452	0.821	0.426	0.00384598
Uchl3	5.56e-05	0.688197	0.429	0.088	1
Oser1	5.12e-05	0.688105	0.929	0.603	1
Cct6a	0.00166399	0.684491	0.643	0.412	1
Nap1l1	8.51e-05	0.68446	1	0.956	1
Mul1	0.0831548	0.68258	0.214	0.088	1
Lamtor1	0.0293579	0.682324	0.571	0.397	1
Eif3m	0.00697687	0.681414	0.821	0.559	1
Psat1	7.99e-06	0.68052	0.536	0.147	0.191378
Esco2	8.91e-11	0.680025	0.714	0.088	2.13e-06
Mlkl	2.3e-05	0.679567	0.429	0.074	0.55029
A530064D06Rik	0.0390328	0.678444	0.357	0.176	1
Ssrp1	2.7e-10	0.677024	0.893	0.265	6.47e-06
Ddx1	0.000755256	0.676277	0.464	0.176	1
Atp6ap2	1.54e-05	0.675894	0.893	0.603	0.369667
Dctpp1	4.98e-06	0.674574	0.536	0.103	0.119294
Gle1	2.89e-05	0.674274	0.536	0.162	0.691809
Cdc16	1.32e-06	0.673886	0.5	0.074	0.031541
Rasa4	0.255273	0.673762	0.464	0.382	1
Paics	9.27e-05	0.672352	0.821	0.544	1
Ska2	3.17e-05	0.672149	0.321	0.029	0.759061
Hmbs	0.000693031	0.670506	0.464	0.162	1
Cenpn	0.00129866	0.669761	0.357	0.103	1
Gemin6	7.29e-06	0.669591	0.321	0.015	0.174645
Pop7	1.86e-05	0.669572	0.464	0.088	0.445526
Bub3	6.06e-06	0.668967	0.893	0.529	0.14528
Nsfl1c	3.05e-07	0.667614	0.679	0.176	0.00731285
Capn7	0.106562	0.664402	0.357	0.221	1
Hist1h1e	0.00518664	0.663719	0.75	0.515	1
Gars	7.24e-05	0.663484	0.607	0.221	1
Uba2	0.0102844	0.662392	0.536	0.294	1
Bsg	0.000130005	0.662049	0.679	0.309	1
Nutf2-ps1	3.41e-05	0.656453	0.821	0.441	0.816617
Ssna1	0.000348807	0.655812	0.75	0.397	1
Oip5	0.000108641	0.655261	0.393	0.088	1
Hnrnph2	9.28e-06	0.65483	0.857	0.544	0.222383
Cct8	0.00517971	0.652106	0.857	0.647	1
Nucb1	0.00415817	0.649218	0.75	0.456	1
Shmt2	1.55e-07	0.648943	0.536	0.074	0.0037168
Rbm3	0.000555417	0.647957	0.929	0.809	1
Nom1	0.0180771	0.646651	0.429	0.206	1
Siva1	0.000195076	0.645291	0.607	0.265	1
E2f8	1.78e-10	0.64415	0.714	0.103	4.27e-06
Tagap1	5.66e-05	0.64388	0.821	0.5	1
Dsn1	0.00320128	0.641591	0.286	0.074	1
Ncl	2.65e-05	0.640815	0.929	0.765	0.635598
Cant1	0.640898	0.639935	0.25	0.25	1
Mrpl28	0.000438523	0.63764	0.75	0.397	1
2700029M09Rik	2.15e-07	0.637606	0.607	0.118	0.00514087
Ckap2l	2.68e-05	0.637085	0.5	0.118	0.642656
Parvg	0.000598187	0.636177	0.429	0.147	1
Rhox8	0.990013	0.635975	0.607	0.588	1
Cdca7	6.89e-05	0.635966	0.536	0.176	1
Smim14	0.0978578	0.635227	0.679	0.471	1
Ska3	0.00188154	0.634217	0.536	0.294	1
Hnrnpu	0.000640856	0.633973	1	0.971	1
Phax	0.977431	0.633697	0.321	0.368	1
Ccna2	9.72e-08	0.632579	0.643	0.132	0.00232779
Bag4	0.39567	0.631808	0.107	0.059	1
Sumo2	0.0361063	0.631328	0.929	0.809	1
Azin1	9.79e-05	0.631322	0.786	0.5	1
Map2k3	0.00177064	0.628411	0.536	0.265	1
Mrpl13	0.00246723	0.627739	0.429	0.147	1
Naa20	1.05e-07	0.627717	0.714	0.176	0.0025076
Hnrnpk	1.4e-05	0.626796	0.964	0.853	0.335289
Nono	0.000661874	0.62593	0.857	0.721	1
Stip1	2.3e-05	0.625208	0.786	0.397	0.549862
Cd63	0.218863	0.623774	0.107	0.044	1
Cenpm	2.93e-06	0.623576	0.464	0.074	0.0700841
Gapvd1	0.0226193	0.619327	0.536	0.353	1
Fen1	5.17e-08	0.618355	0.75	0.206	0.0012382
Vcl	0.00127477	0.617809	0.679	0.382	1
Pold1	9.19e-08	0.617501	0.643	0.132	0.00220092
Gapdh	6.28e-05	0.616422	1	0.985	1
BC029214	0.00733401	0.615619	0.357	0.118	1
Klhl22	0.018072	0.614906	0.214	0.059	1
Hnrnpm	3.37e-06	0.61358	0.964	0.706	0.0806294
Nhp2	6.25e-06	0.6122	0.571	0.132	0.149752
Slpi	0.00358235	0.610913	0.679	0.441	1
Ssr1	0.000241002	0.610466	1	1	1
Rassf1	0.00311343	0.610335	0.571	0.265	1
Akip1	7.45e-05	0.60888	0.393	0.074	1
Rpa2	0.00141505	0.605475	0.429	0.147	1
Dcaf13	0.00435148	0.605475	0.464	0.206	1
Ccdc163	0.00021867	0.605422	0.357	0.059	1
Apitd1	3.15e-10	0.604625	0.607	0.044	7.55e-06
Syce2	9.98e-09	0.604589	0.5	0.029	0.000239083
Ctnna1	0.00517036	0.60331	0.643	0.441	1
Cpsf4	0.0111489	0.602518	0.357	0.147	1
Lyrm4	0.000303764	0.602514	0.821	0.515	1
H2-Ke2	1.05e-05	0.600272	0.607	0.162	0.250684
Cdt1	1.3e-07	0.599977	0.607	0.103	0.00310644
Naga	0.00805652	0.59873	0.714	0.471	1
Ptges3	0.000689918	0.59811	0.964	0.985	1
Cd164	8.22e-05	0.59768	0.75	0.397	1
Vps25	0.00071699	0.596775	0.75	0.441	1
Dbf4	1.34e-08	0.596754	0.607	0.088	0.000322144
Magt1	8.34e-07	0.595534	1	0.809	0.0199899
Set	0.00338859	0.59548	1	0.956	1
Dstn	0.0017312	0.595084	0.929	0.897	1
Suv420h2	2.03e-05	0.592939	0.607	0.176	0.487078
Txn1	0.00194589	0.592741	0.786	0.603	1
Rbl1	1.39e-05	0.591373	0.5	0.132	0.333625
P4hb	0.00120804	0.591246	0.964	0.912	1
Mettl6	4.82e-08	0.591178	0.643	0.103	0.00115477
Jun	0.0227686	0.590791	1	0.926	1
Ccdc22	0.023031	0.589864	0.214	0.059	1
Mlxip	0.0490205	0.589553	0.714	0.515	1
Cacybp	0.00168394	0.589516	0.607	0.324	1
Fkbp1a	0.00285082	0.588591	0.786	0.515	1
Mns1	0.0020266	0.588484	0.25	0.044	1
Hmgb3	1.04e-06	0.588054	0.5	0.074	0.0249575
Vti1b	0.088891	0.587884	0.5	0.324	1
Sec31a	6.68e-05	0.58763	0.643	0.279	1
BC026585	0.0781801	0.58622	0.143	0.044	1
Il17ra	0.10645	-0.588144	0.821	0.794	1
Arpc1a	0.397925	-0.591647	0.536	0.382	1
BC028528	0.235203	-0.592655	0.464	0.574	1
Ccl9	0.000884098	-0.593506	1	1	1
Mndal	0.259494	-0.594182	0.857	0.809	1
Snap23	0.861497	-0.595401	0.571	0.515	1
Gm10052	0.199436	-0.597357	0.036	0.118	1
Trim12a	0.190144	-0.59767	0.214	0.324	1
Ptpro	0.0377182	-0.597934	0.571	0.809	1
Tmem106a	0.04221	-0.600222	0.286	0.5	1
Tcf25	0.950877	-0.600715	0.714	0.647	1
Slfn5	1.27e-05	-0.601526	1	1	0.304726
D1Ertd622e	0.612586	-0.601835	0.571	0.515	1
Pdhb	0.360245	-0.603459	0.679	0.471	1
Irf5	0.257148	-0.60417	0.929	0.882	1
Ier3ip1	0.171448	-0.604673	0.821	0.559	1
Ssh2	2.6e-05	-0.604872	0.429	0.809	0.623977
Zfp263	0.223233	-0.605891	0.321	0.485	1
H2-Eb1	0.370079	-0.606013	0.071	0.132	1
Tcirg1	0.107852	-0.606917	0.75	0.603	1
Rpp21	0.280278	-0.6076	0.643	0.397	1
Rpl26	0.0941623	-0.608286	0.893	0.882	1
Slc35b1	0.68119	-0.608701	0.393	0.397	1
2310009A05Rik	0.605132	-0.609352	0.357	0.265	1
Cd180	0.552047	-0.61187	0.321	0.265	1
Dscr3	0.392372	-0.613643	0.607	0.5	1
Galnt9	0.212613	-0.614235	0.321	0.441	1
Nkiras2	0.011053	-0.61636	0.714	0.338	1
Gosr2	0.495418	-0.617577	0.714	0.603	1
Cfh	0.448588	-0.619305	0.393	0.397	1
Fxr1	0.202555	-0.62192	0.357	0.529	1
Acox3	0.98964	-0.624892	0.5	0.485	1
Nelfb	0.157034	-0.625664	0.536	0.338	1
Pgap2	0.160685	-0.627119	0.5	0.338	1
Ceacam1	0.332735	-0.627514	0.714	0.691	1
Sertad3	0.213703	-0.62785	0.143	0.235	1
S100a6	0.00509013	-0.628257	0.929	0.956	1
Btg2	0.22972	-0.629696	0.964	0.956	1
Lyn	0.166818	-0.63194	0.964	0.941	1
Pld4	0.0128928	-0.633428	1	1	1
9930111J21Rik1	0.0128741	-0.634372	0.321	0.529	1
Atraid	0.482276	-0.635467	0.571	0.397	1
Tmem55a	0.230626	-0.638754	0.25	0.353	1
Clec4a2	0.104069	-0.640451	0.75	0.941	1
Aldh9a1	0.0169357	-0.640547	0.714	0.441	1
Cd52	5.57e-05	-0.641731	0.964	0.985	1
Fam49a	0.00241987	-0.642974	0.321	0.603	1
Tyrobp	5.16e-06	-0.644394	1	0.971	0.123519
Ms4a6b	0.182066	-0.644406	0.857	0.941	1
Dcxr	0.285531	-0.645272	0.107	0.191	1
Tmem66	0.891073	-0.647509	0.393	0.397	1
Cd302	0.197464	-0.648222	0.464	0.574	1
Srgn	0.155806	-0.648743	0.786	0.824	1
Cyp4f18	0.295502	-0.652034	0.75	0.779	1
Ubl3	0.161642	-0.65204	0.893	0.882	1
Supt4a	0.937685	-0.653393	0.714	0.632	1
Lcp2	0.389784	-0.655894	0.679	0.735	1
A630089N07Rik	0.0515764	-0.664791	1	1	1
1600020E01Rik	0.583084	-0.666129	0.107	0.147	1
1600014C10Rik	0.830399	-0.666904	0.536	0.441	1
AB124611	0.375014	-0.666961	0.679	0.662	1
Tpd52	0.166767	-0.667646	0.821	0.971	1
Smpdl3a	0.0258006	-0.668086	0.929	0.926	1
Plaur	0.646636	-0.668535	0.75	0.662	1
Bst2	0.351617	-0.671976	0.179	0.265	1
Clk1	0.677824	-0.67213	0.929	0.868	1
Lpar6	0.741873	-0.672158	0.786	0.721	1
Ctnnb1	0.197661	-0.673426	0.643	0.441	1
Stat6	0.251367	-0.67402	0.571	0.647	1
Ccr2	0.00210399	-0.675819	1	1	1
N4bp2l1	0.0264308	-0.678756	0.143	0.324	1
Treml4	0.611294	-0.680115	0.107	0.147	1
Gm13212	0.986134	-0.6816	0.214	0.191	1
1600010M07Rik	0.860566	-0.683322	0.179	0.176	1
Klhl9	0.00210142	-0.685591	0.929	0.941	1
Chp1	0.245338	-0.68793	0.679	0.5	1
Oas3	0.000704483	-0.689698	0.607	0.809	1
Ctsc	0.0434666	-0.690016	1	0.985	1
Nt5c	0.374781	-0.690089	0.607	0.456	1
Oasl2	0.0388834	-0.690876	0.536	0.618	1
Grina	0.277576	-0.692895	0.25	0.368	1
Zfand3	0.945868	-0.694746	0.286	0.25	1
Il13ra1	0.0939612	-0.695254	0.357	0.485	1
Evi2b	0.0653443	-0.696534	0.929	0.882	1
Cirbp	0.00359777	-0.697112	0.536	0.25	1
Cd84	0.100042	-0.697468	0.607	0.779	1
Lsp1	0.00472414	-0.700209	1	1	1
Plac8	0.0164826	-0.701235	1	1	1
Tm2d2	0.0678648	-0.701323	0.25	0.441	1
Ptpn22	0.203615	-0.701438	0.393	0.456	1
Tgtp2	0.233199	-0.702811	0.107	0.191	1
Pitpna	0.657238	-0.70459	0.786	0.706	1
Mrpl14	0.559014	-0.706674	0.393	0.397	1
Fcer1g	8.14e-06	-0.712213	1	0.985	0.19489
Coa4	0.632291	-0.718618	0.143	0.191	1
Tmem128	0.236086	-0.718728	0.286	0.368	1
Rnase6	0.0248174	-0.719021	0.679	0.794	1
Prr13	0.059196	-0.719378	0.893	0.926	1
Ptplad2	0.036535	-0.723734	0.643	0.75	1
Dusp22	0.0310178	-0.728893	0.929	0.912	1
Rnf114	0.813819	-0.730648	0.643	0.632	1
Tmem176a	0.865242	-0.730971	0.214	0.235	1
Il18	0.0187747	-0.732536	0	0.176	1
Ypel3	0.0355039	-0.734351	0.321	0.529	1
Sirpa	0.186692	-0.739772	0.821	0.853	1
Zfp954	0.33553	-0.740083	0.107	0.176	1
Gabarap	0.106592	-0.740446	0.893	0.868	1
Ifi203	0.049938	-0.744122	0.679	0.735	1
Polr2g	0.0525221	-0.744968	0.679	0.426	1
Dhx58	0.31998	-0.748956	0.286	0.353	1
Bag1	0.0910455	-0.750746	0.286	0.132	1
Hck	0.0772227	-0.750904	0.571	0.824	1
Slc11a1	0.0615803	-0.752579	0.357	0.485	1
Epsti1	0.0024677	-0.753778	0.357	0.647	1
Nxpe4	0.00915093	-0.75428	0.393	0.647	1
Ncf1	0.977065	-0.757696	0.714	0.647	1
Msr1	0.00256363	-0.75803	0.286	0.603	1
Ptprc	0.00790756	-0.762301	0.964	1	1
Sepp1	0.00318852	-0.762496	0.679	0.897	1
BC005624	0.890247	-0.7756	0.393	0.324	1
Edf1	0.228377	-0.776698	0.714	0.515	1
Usp18	0.695318	-0.780656	0.429	0.412	1
Ly86	0.179386	-0.785835	0.929	0.897	1
Fth1	2.82e-05	-0.787861	1	1	0.675579
Txnip	0.239315	-0.788413	0.857	0.794	1
Gltscr2	0.25658	-0.790699	0.75	0.735	1
Samsn1	0.0249431	-0.793044	0.714	0.794	1
Mgst1	0.0304224	-0.794065	0.929	0.941	1
H2-D1	0.000256666	-0.794518	1	1	1
Phf11b	0.0190725	-0.795912	0.179	0.382	1
Rap1b	0.577496	-0.79758	0.893	0.838	1
P2ry6	0.329421	-0.798998	0.286	0.353	1
Mnda	0.254197	-0.813982	0.536	0.632	1
Mrps21	0.234554	-0.814256	0.75	0.721	1
Gm1966	0.202795	-0.816418	0.964	0.956	1
Irf7	0.0207769	-0.819868	0.536	0.647	1
Fcgr3	0.460352	-0.828001	0.929	0.853	1
Alox5ap	1.83e-05	-0.829484	1	1	0.439236
Ifit3	0.0307556	-0.837713	0.143	0.338	1
Serp1	0.0215648	-0.842142	0.893	0.926	1
Lgals3bp	0.324013	-0.842968	0.571	0.618	1
Il2rg	0.0639312	-0.845512	0.393	0.544	1
Csf3r	0.00694167	-0.847516	0.714	0.926	1
Pirb	0.70768	-0.856632	0.964	0.882	1
Fxyd5	0.000475219	-0.861435	0.964	0.971	1
Gm17644	0.701753	-0.864896	0.929	0.926	1
Abtb1	0.0598751	-0.8709	0.25	0.485	1
Pilrb1	0.0781514	-0.87292	0.25	0.441	1
Mpeg1	0.000240991	-0.87622	0.929	1	1
S100a4	0.0415032	-0.876762	0.857	0.853	1
Strap	0.00250183	-0.888194	0.643	0.309	1
Apobec1	0.00534201	-0.890378	0.464	0.735	1
Plek	0.148666	-0.891528	0.679	0.647	1
BC031181	0.258867	-0.895255	0.607	0.368	1
Irgm1	0.996512	-0.89681	0.536	0.441	1
Sash3	0.319126	-0.897849	0.679	0.765	1
Ccdc109b	0.0749602	-0.899223	0.571	0.632	1
Mphosph10	0.836775	-0.91316	0.321	0.309	1
Fbxw4	0.808257	-0.917264	0.357	0.338	1
Dusp6	0.000948514	-0.923078	0.25	0.574	1
Stx7	0.710371	-0.928189	0.714	0.544	1
Prkcd	0.138018	-0.929141	0.964	0.956	1
Rnase4	0.258522	-0.932298	0.143	0.235	1
Pid1	0.0919782	-0.936339	0.679	0.676	1
AW112010	0.377818	-0.938926	0.143	0.206	1
Emr4	0.00607446	-0.951909	0.179	0.441	1
Fyb	3.96e-06	-0.95655	0.75	0.956	0.0949458
E4f1	0.217914	-0.96205	0.286	0.176	1
Ctsa	0.017599	-0.962129	0.929	0.971	1
Casp4	0.546798	-0.969614	0.393	0.397	1
Tnfrsf1b	0.000800961	-0.981577	0.786	0.912	1
1810022K09Rik	0.223396	-0.982399	0.643	0.471	1
Eno3	0.736333	-0.987686	0.107	0.132	1
Ccdc9	0.474356	-0.989659	0.25	0.191	1
Ufsp2	0.345287	-0.989981	0.571	0.441	1
Id2	0.0180041	-0.99318	0.786	0.824	1
AF251705	0.058353	-0.99328	0.25	0.412	1
Ms4a8a	0.0134122	-0.996826	0.214	0.426	1
Mat2b	0.714969	-1.00309	0.393	0.397	1
Gsdmd	0.0948426	-1.00864	0.429	0.559	1
Ifi205	0.083871	-1.00893	0.321	0.456	1
Nadk	0.351382	-1.01955	0.929	0.853	1
Cd300ld	0.0414229	-1.01975	0.286	0.471	1
Kbtbd4	0.773799	-1.01998	0.393	0.368	1
Lilrb4	0.000135233	-1.03549	0.964	1	1
H2-K1	0.00352214	-1.0366	0.964	0.956	1
Cybb	6.72e-07	-1.05694	1	1	0.0160879
Tcp11l2	0.0208521	-1.06134	0.429	0.574	1
Cx3cr1	9.86e-05	-1.06271	0.786	0.897	1
Ifitm2	5.29e-05	-1.06329	0.929	1	1
Fcgr2b	0.716509	-1.0643	0.643	0.471	1
Samhd1	0.000858738	-1.06946	1	0.956	1
B2m	3.14e-08	-1.07524	1	1	0.000751304
Emr1	0.00697687	-1.07782	0.429	0.721	1
Ms4a6d	0.937679	-1.08439	0.429	0.368	1
Dusp3	0.00611762	-1.08788	0.893	0.926	1
Cd68	0.000709493	-1.0913	0.893	0.956	1
Igsf6	0.00426981	-1.10739	1	0.985	1
Ctsb	0.000139718	-1.10853	1	1	1
Pyhin1	0.274541	-1.11336	0.964	0.882	1
Evi2a	0.00107051	-1.12063	0.714	0.853	1
Cdk2ap2	0.063587	-1.12113	0.893	0.794	1
Sat1	1.59e-06	-1.13586	1	1	0.0379836
Copz1	0.799191	-1.14434	0.857	0.838	1
Fgr	0.00154143	-1.15615	0.714	0.794	1
Trex1	0.0864874	-1.18358	0.75	0.75	1
Sirpb1a	0.00020227	-1.18481	0.179	0.544	1
Ppt1	0.00117145	-1.19797	0.893	0.912	1
Nupr1	0.00507694	-1.22824	0.571	0.691	1
Gpr18	0.000760616	-1.22826	0	0.324	1
Plbd1	0.000474123	-1.23436	0.929	0.926	1
Cd177	0.000496789	-1.24195	0.857	0.868	1
Slfn1	0.000210166	-1.28306	0.429	0.735	1
Ifi204	0.00166306	-1.29742	0.5	0.75	1
Csf1r	0.00215736	-1.30177	0.857	0.956	1
Ctss	2.54e-07	-1.31355	1	1	0.00608221
Btg1	7.3e-07	-1.31535	1	1	0.0174803
Lst1	0.00162032	-1.32929	0.679	0.779	1
Ear2	0.154531	-1.37338	0.214	0.338	1
Apoc2	0.0277124	-1.37939	0.286	0.471	1
Lyz1	1.05e-11	-1.40606	1	1	2.52e-07
Atf3	0.000108892	-1.41045	0.821	0.882	1
Ifitm6	5.74e-05	-1.42019	0.714	0.853	1
Lyz2	2.42e-11	-1.42468	1	1	5.79e-07
Tmem176b	0.167622	-1.43072	0.393	0.485	1
Susd3	0.00996583	-1.43087	0.714	0.779	1
Rtp4	4.14e-05	-1.43947	0.286	0.647	0.9914
H2-Aa	0.223639	-1.44341	0.179	0.294	1
Pla2g7	0.000274423	-1.44524	0.321	0.618	1
Sirpb1b	9.15e-06	-1.45065	0.286	0.691	0.219259
Clec7a	0.0274721	-1.45421	0.964	0.941	1
Ms4a4c	1.87e-05	-1.52132	0.964	0.956	0.446975
Clec4a1	1.13e-05	-1.53639	0.571	0.853	0.269904
Ifitm3	1.25e-09	-1.57012	1	1	2.99e-05
Pdcd5	0.00285032	-1.58598	0.393	0.118	1
H2-Ab1	0.759721	-1.58945	0.429	0.382	1
Klra2	1.22e-05	-1.64696	0.393	0.765	0.292326
Ifi27l2a	4.99e-08	-1.78038	0.643	0.956	0.00119501
Cd74	0.0495479	-1.78968	0.607	0.706	1
Ccl6	1.77e-10	-1.96615	1	1	4.24e-06
Clec4a3	9.98e-08	-1.9685	0.786	0.941	0.00239113
LOC100038947	1.63e-06	-1.97321	0.5	0.779	0.0391536
Gngt2	0.000156224	-2.08312	0.321	0.647	1
Gm9733	1.09e-06	-2.10691	0.571	0.868	0.0261953
Apoe	2.3e-06	-2.35302	0.75	0.912	0.0550264
Wfdc17	6.4e-10	-2.35706	0.786	0.971	1.53e-05
